# Supplementary material for: Ghrelin-responsive mediobasal hypothalamic neurons mediate exercise-associated food intake and exercise endurance
Source: JCI Insight. 2023 Dec 22;8(24):e172549. doi: 10.1172/jci.insight.172549 (PMC10807726; doi:10.1172/jci.insight.172549)
Supplement: Supporting data values [file jciinsight-8-172549-s046.xlsx]

## Sheet: Fig.2 H
	% fluorescence area of GHSR expression in ARC
		Sed	HIIE
		12.0145	22.2805
		12.9335	23.755
		9.7165	21.2945
		8.716	16.6825
			13.2905

## Sheet: Fig.2 I
		% fluorescence area of GHSR expression in VMH
			Sed	HIIE
			3.2945	6.559
			2.6545	6.8285
			2.2695	5.481
			1.8195	5.9495
				4.3045

## Sheet: Fig.2 J
		% fluorescence area of GHSR expression in DMH
			Sed	HIIE
			3.492	4.325
			3.7875	4.7075
			1.8065	5.101
			1.789	3.422
				3.2375

## Sheet: Fig.2 K
			Blood glucose (mg/dL)
			Sed	HIIE
			140	249
			139	192
			164	179
			158	213
				201

## Sheet: Fig.2 L
			Blood lactate (mMol/L)
			Sed	HIIE
			1.4	2.8
			1.1	2.3
			0.9	1.6
			1.3	2
				3.3

## Sheet: Fig.2 M
			Body weight (g)
			Sed	HIIE
			24.45	24.26
			24.31	25.89
			25.78	23.32
			21.47	23.54
				26.42

## Sheet: Figure 2_all
				Sedentary (Sed)							Hight Intesity Interval Exercise (HIIE)
				ARC							ARC
		Mice	B-1.34mm	B-1.82mm	B-2.06mm	Total			Mice	B-1.34mm	B-1.82mm	B-2.06mm	Total
		Mice1	3.0095	3.6835	5.3215	12.0145			Mice1	4.8095	5.5845	11.8865	22.2805
		Mice2	2.3355	4.0255	6.5725	12.9335			Mice2	3.9055	7.277	12.5725	23.755
		Mice3	2.13	2.955	4.6315	9.7165			Mice3	4.476	6.1145	10.704	21.2945
		Mice4	3.8195	2.0265	2.87	8.716			Mice4	4.42	4.8175	7.445	16.6825
									Mice5	2.197	4.2705	6.823	13.2905
				VMH							VMH
		Mice	B-1.34mm	B-1.82mm	B-2.06mm	Total			Mice	B-1.34mm	B-1.82mm	B-2.06mm	Total
		Mice1	0.6575	0.558	2.079	3.2945			Mice1	0.6515	2.2415	3.666	6.559
		Mice2	0.4115	1.1885	1.0545	2.6545			Mice2	0.678	3.0595	3.091	6.8285
		Mice3	0.2875	1.366	0.616	2.2695			Mice3	0.84	1.9305	2.7105	5.481
		Mice4	0.553	0.641	0.6255	1.8195			Mice4	1.727	1.574	2.6485	5.9495
									Mice5	1.078	1.341	1.8855	4.3045
				DMH							DMH
		Mice	B-1.82mm	B-2.06mm		Total			Mice	B-1.82mm	B-2.06mm		Total
		Mice1	1.9185	1.5735		3.492			Mice1	2.0305	2.2945		4.325
		Mice2	2.204	1.5835		3.7875			Mice2	2.602	2.1055		4.7075
		Mice3	0.859	0.9475		1.8065			Mice3	1.488	3.613		5.101
		Mice4	1.1435	0.6455		1.789			Mice4	1.451	1.971		3.422
									Mice5	1.4415	1.796		3.2375

## Sheet: Fig 3-4_all
														Injection sites of AAV-hSyn-DIO-hM4D(Gi)-mCherry in brain regions of GHSR-IRES-Cre mice
																				Food intake (FI) after HIIE		Endurance test: running distance		Ghrelin induced food intake
		Mice	Rch	ARC	VMHdm	VMHc	VMHcap	VMHvl	DMH	MTu	PMD	PMV	DTM	PH	SuM	EW	MM	ML	LM	Saline	CNO	Saline	CNO	CNO
																				FI (mg /g BW)	FI (mg /g BW)	Running (M)	Running (M)	FI (mg /g BW)
		Hits
		A	-	+++	++	+	+	+++	+	++	+	+++	+	-	-	-	-	-	-	14.5	6.4	1093.8	993.1	1.69
		B	-	++	++	+	+	+++	++	++	++	+++	+	-	-	-	-	-	-	38.2	35.6	1281.2	1058	15.1
		C	-	+++	++	+	++	++	+	++	+	++	-	-	-	-	-	-	-	52.9	36.4	1532.9	873	4.8
		D	-	+	++	++	+	+	+	+	+	++	+	+	-	-	-	-	-	25.9	23.8	1170.8	1064.1	5.1
		E	-	+	+	+	++	++	++	++	+	++	-	-	-	-	-	-	-	24.6	22.3	1442.1	1116	9.4
		F	-	+	+++	++	++	+++	+	++	++	+++	+	-	-	-	-	-	-	26.1	18.02	1398.7	1197	12.4
		H	-	++	+	+	++	++++	-	++	+	+++	-	-	-	-	-	-	-	36.6	16.3	1218	1043	6.4
		G	-	++	+++	++	++	++++	++	++	+	++	+	+	-	-	-	-	-	24.7	23.4	1662.9	1369	9.9
		I	-	+	+	++	+	+	+	+	+	+	-	-	-	-	-	-	-	55.8	30.7	1826.4	1391.8	11.8
		J	-	+	+	+	-	++	-	+++	+	++	-	-	-	-	-	-	-	50.1	16.8	1936.4	1580.4	8.5
		K	-	++	++	+	+	+++	+	+	+	+++	+	+	-	-	-	-	-	58.5	48.8	1323.4	948.5	8.7
		L	-	++	+	+	+	++	+	+++	+	++	-	-	-	-	-	-	-	39	23.7	1714.7	937	13.2
		M	-	+	++	++	++	++	+	+++	+	++	-	-	-	-	-	-	-	34.6	9.4	1095.2	800.4	10.8
		N	-	+	-	+	+	+	+	+	+	++	-	-	-	-	-	-	-	26.2	20.5	1426.8	1122.2	9
		O	-	+	+	+	+	++	+	++	+	+++	-	-	-	-	-	-	-	46.8	39.5	1627.3	1558.5	7.7
		P	+	+++	++	++	+	+	-	-	+	++	-	-	-	-	-	-	-	30.3	15.3	1403.8	1294.8	5.1
		Misses
		Q	-	-	-	-	-	-	-	-	-	-	+	+	+++	+++	+	+	+	10.1	27.9	1516.9	1523.9	7.9
		R	-	-	-	+	-	-	-	+	++	+++	++	+	++++	++	++	+++	+	71.6	57.5	1159.9	904	22.2
		S	-	-	-	-	-	-	-	+	++	+++	++	+	+++	++	+++	+++	+++	23.7	29.47	1311.2	1339.6	12.06
		T	-	-	-	-	-	-	-	-	-	-	+	+	++	++	+	+	+	15.5	23.74	1115.9	1094.5	31.3
		U	-	-	-	-	-	-	-	-	-	-	-	-	++	-	+	++	+	42.8	81.78	1620.4	1382.9	33.9
		V	-	+	-	-	-	-	-	-	++	+++	++	+	++++	-	+++	+++	+++	51.1	55.1	1358.6	1838.5	24.6
		W	-	-	-	-	-	-	+	+	+	+	+	+	+++	-	++	+	++	41.3	42	1211.9	1426.9	11.3
		X	-	+	-	-	-	+	-	+	-	++	+	+	++	+++	++	++	++	46.4	41.07	1300	1623.7	15.2
		Y	-	-	-	-	-	-	-	-	-	-	-	-	++	-	+	+	+	70.9	54	1515.1	1273.2	25.4
		Z	-	-	-	-	-	-	-	-	-	-	-	-	++	-	-	+	-	24.4	34.7	1354.6	1385.9	18.9
		AA	-	-	-	-	-	-	-	-	-	-	+	+	+	-	+	+	+	20.6	33.7	1414.1	1242	22.2

## Sheet: Fig. 3I
			Food intake (mg/g BW)
											Hits
			Saline
		Time (hrs)	mice 1	mice 2	mice 3	mice 4	mice 5	mice 6	mice 7	mice 8	mice 9	mice 10	mice 11	mice 12	mice 13	mice 14	mice 15	mice 16
		0.5	9.24658	14.6237	13.4752	15.33	3.09598	2.95082	3.99467	12.5786	3.67309	9.5941	12.069	16.8453	8.57237	6.94177	6.45161	8.62069
		1	11.6438	20.2151	14.8936	23.98	3.09598	2.95082	3.99467	12.928	8.26446	12.1771	14.4828	26.7994	13.8	11.6	8.1	8.62069
		2	19.5205	26.2366	23.7589	35.38	6.19195	9.83607	14.3142	16.7715	8.7236	16.9742	28.6207	29.0965	16.2	13.1	19	13.1034
		4	39.0411	52.9032	38.2979	58.57	14.5511	25.9016	24.6338	36.6876	26.1708	24.7233	55.8621	50.1531	34.6	26.2	46.8	30.3448
			CNO
		Time (hrs)	mice 1	mice 2	mice 3	mice 4	mice 5	mice 6	mice 7	mice 8	mice 9	mice 10	mice 11	mice 12	mice 13	mice 14	mice 15	mice 16
		0.5	6.87521	6.06849	11.1671	16.1	1.92493	4.84429	4.12088	6.90909	4.72103	8.80734	7.60043	3.6	0	2.4	13.9	6.37899
		1	7.9065	11.7035	13.6888	21.6	2.88739	7.26644	5.1511	7.63636	5.15022	11.3762	11.5816	4.4	2.52127	4.74308	14.2741	8.25516
		2	13.06	22.9736	16.5706	31.1	3.84986	7.95848	10.6456	9.09091	8.58369	13.578	13.7532	9.1	2.83643	7.50988	28.5481	10.5066
		4	23.72	36.4109	35.6628	48.8	6.41643	23.8754	22.3214	16.3636	18.0258	23.4862	30.7637	16.8	9.45477	20.5534	39.5595	15.3846
		Food intake (Kcal/g BW)
		Time (hrs)	Saline
		0.5	0.0277	0.0439	0.0404	0.046	0.0093	0.0089	0.012	0.0377	0.011	0.0288	0.0362	0.0505	0.0257	0.0208	0.0194	0.0259
		1	0.03493	0.06065	0.04468	0.07193	0.00929	0.00885	0.01198	0.03878	0.02479	0.03653	0.04345	0.0804	0.04154	0.03471	0.02419	0.02586
		2	0.058562	0.07871	0.071277	0.106132	0.018576	0.029508	0.042943	0.050314	0.026171	0.050923	0.085862	0.087289	0.048467	0.039337	0.056855	0.03931
		4	0.117123	0.15871	0.114894	0.175708	0.043653	0.077705	0.073901	0.110063	0.078512	0.07417	0.167586	0.150459	0.103858	0.078673	0.140323	0.091034
			CNO
		Time (hrs)	0.0206	0.0182	0.0335	0.0484	0.0058	0.0145	0.0124	0.0207	0.0142	0.0264	0.0228	0.0109	0	0.0071	0.0416	0.0191
		0.5	0.0237	0.0351	0.0411	0.0649	0.0087	0.0218	0.0155	0.0229	0.0155	0.0341	0.0347	0.0131	0.0076	0.0142	0.0428	0.0248
		1	0.0392	0.0689	0.0497	0.0932	0.0115	0.0239	0.0319	0.0273	0.0258	0.0407	0.0413	0.0274	0.0085	0.0225	0.0856	0.0315
		2	0.0712	0.1092	0.107	0.1463	0.0192	0.0716	0.067	0.0491	0.0541	0.0705	0.0923	0.0504	0.0284	0.0617	0.1187	0.0462
		4

## Sheet: Fig 3J
			Hits
			Blood glucose (mg/dL)
			Saline	CNO
			206	194
			208	187
			219	228
			208	172
			282	217
			227	199
			217	181
			206	218
			213	300
			238	271
			227	186
			198	201
			200	203
			224	249
			174	178
			110	193

[truncated: 39 more sheets: Fig.3k, fig.3L, Fig. 3M, fig.3N, fig.3O, fig.3P, Fig.4B, Fig.4C, Fig.4D, Fig.4E, Fig.4F, Fig.4G, Fig.4H, Fig.4I, Fig.4J, Fig.4K, Fig.4L, Fig.4M, Fig. 5I, Fig.5J …]
